# Supplementary material for: Patient Participation in Patient Safety Practices Scale: Development and Psychometric Evaluation of a Scale
Source: Healthcare (Basel). 2025 Jun 11;13(12):1387. doi: 10.3390/healthcare13121387 (PMC12192807; doi:10.3390/healthcare13121387)
Supplement: Supplementary file 1 [file healthcare-13-01387-s001.zip]

Archive with 1 entries (1 files):
- healthcare-3648217-supplementary.pdf
